# Supplementary material for: The Structure and Nucleotide-Binding Characteristics of Regulated Cystathionine β-Synthase Domain-Containing Pyrophosphatase without One Catalytic Domain
Source: Int J Mol Sci. 2023 Dec 5;24(24):17160. doi: 10.3390/ijms242417160 (PMC10742508; doi:10.3390/ijms242417160)
Supplement: Supplementary file 1 [file ijms-24-17160-s001.zip]

Archive with 1 entries (1 files):
- ijms-2720705-supplementary.pdf
